# Supplementary material for: Mobility improvement of patients with peripheral visual field losses using novel see-through digital spectacles
Source: PLoS One. 2020 Oct 14;15(10):e0240509. doi: 10.1371/journal.pone.0240509 (PMC7556490; doi:10.1371/journal.pone.0240509)
Supplement: S1 Table — Table 1. Walking scores and improvement ratios with the augmented reality digital spectacles (AR DSpecs). Integrated visual field test along with test paramters for bothe eyes. Table 2. Eye tracking data for the two conditions: with and without image remapping. Table 3. Mean visual field measurements using AR DSpecs and standard automated perimetery. (XLSX) [file pone.0240509.s001.xlsx]

## Sheet: Walk_SAP VF_Data
		Normal Vision		With Glasses		Improvement %		Humphrey VF
Patient #	Age	Ob %	Sign %	Ob %	Sign %	Obs%	Sign %	IVF	Mono Test Type	MD (Right)	MD (Left)	PSD (Right)	PSD (Left)	VFI (right)	VFI (left)
1	55	100	50	100	75	0	25		30	-24.38	-24.7	10.1	8.43	37	32
2	66	100	45	100	65	0	20		24	-20.13	-21.92	9.25	9.67	38	28
3	52	100	40	100	55	0	15		30	-27.9	-24.62	8.79	11.14	21	30
4	58	100	30	100	50	0	20		30	-29.28	-29.6	8.35	7.37	20	18
5	28	100	0	100	25	0	25		30	-30.14	-31.82	6.46	4.45	20	12
6	38	100	60	100	70	0	10		30	-19.62	-22.19	9.74	10.04	60	42
7	68	100	40	100	50	0	10		24 (Left FastPAc)	-20.03	NA	11.17	NA	33	na
8	41	87.5	50	100	60	12.5	10		24	-28.78	-27.84	7.12	7.7	18	20
9	49	87.5	45	100	60	12.5	15		24	-30.05	-30.66	4.79	4.48	11	9
10	65	100	70	100	85	0	15		24	-12.53	NA	10.89	NA	62	na
11	80	100	30	100	40	0	10		24 FastPac	NA	NA	NA	NA	na	na
12	71	100	40	100	40	0	0		24 (Left FastPAc)	-17.11	NA	12.49	NA	53	na
13	56	87.5	35	87.5	60	0	25		30	-27.82	-26.99	8.76	9.84	25	32
14	45	100	30	100	85	0	55		24	-28.73	-28.59	7.73	8.02	20	22
15	61	100	25	100	50	0	25		30	-27.05	-25.59	8.06	8.67	27	32
16	41	100	0	100	50	0	50		24	-28.57	-29.15	7.83	6.89	23	21
17	66	100	75	100	75	0	0		24	-9.6	-20.54	7.8	10.19	79	34
18	76	100	0	100	25	0	25		24	-26.35	NA	9.58	NA	27	na
19	41	100	60	100	70	0	10		24	-18.03	-21.05	13.2	14.05	46	33
20	59	100	75	100	75	0	0		24	-27.6	-28.72	7.92	6.09	39	26
21	55	100	30	100	55	0	25		30	-24.28	-24.24	10.38	9.31	36	33

## Sheet: Eye Tracking Data
	WORemapping	Wremapping		WORemapping Parameters						Wremapping Parameters
Patient #				Fixation Rate (Fix/sec)	Variance Central Fixation Locations	Fixation period	Centeral Fixations score	Mean Saccadic Amp	Spatial Temporal Score	Fixation Rate (Fix/sec)	Variance Central Fixation Locations	Fixation period	Centeral Fixations score	Mean Saccadic Amp	Spatial Temporal Score
1				1.5623	94.5409	150	3.3091	10.7326	14.425	1.0614	47.6768	156.757	3.6486	6.53922	16.0643
2				1.9371	34.8032	109.355	3.6774	5.63461	12.5178	3.28798	3.37118	146.035	3.9828	1.74879	32.9385
3				1.6885	35.9975	105.61	3.6098	5.1611	15.6193	2.9902	9.79924	126.75	3.9625	2.02732	18.7916
4				0.7319	66.0696	147.273	3.5455	8.54838	34.5998	1.3866	42.4718	205.217	3.6087	6.40407	43.9055
5				3.3842	15.8464	131.556	3.8444	4.19722	12.6604	3.3392	7.46222	121.46	3.9243	3.00566	8.6074
6				2.7723	13.0791	275.4	3.8	3.09309	81.781	3.9274	6.99742	186.6	3.9	3.47519	57.8902
7				1.7728	24.0712	180.404	3.7447	5.00066	26.3518	2.2833	19.3797	155.658	3.8026	4.79939	18.0182
8				0.9679	59.3993	307.833	3.5833	7.0656	45.5584	0.6931	30.0036	280.857	3.6667	6.64248	35.163
9				3.9581	4.88361	184.667	3.9556	1.63772	64.542	3.4954	9.14758	218.438	3.9688	2.15349	94.6887
11				2.8884	24.9853	199.291	3.7244	4.18968	17.1166	3.4712	47.9615	176.062	3.65	3.6917	14.3297
12				3.6397	77.9898	148.554	3.5663	4.61154	23.6272	1.8991	52.4394	110.294	3.6176	9.11964	22.4248
13				3.4024	54.9674	176.111	3.5556	8.21238	39.73	3.0316	19.5351	159.02	3.7059	4.24035	35.0594
16				3.0683	5.46325	267.085	3.9492	2.03485	53.8496	2.2134	11.3229	241.167	3.9286	2.57989	49.2202
17				0.5574	17.6713	110	3.8333	5.98212	19.8569	0.9545	18.4876	87	3.8	4.54896	31.0203
19				1.9271	11.2844	189.091	3.8182	3.90136	30.9972	2.3935	11.4029	215.139	3.9167	3.38895	28.2469
20				1.5179	82.3777	260.725	3.3043	5.17432	19.1923	0.6562	32.2635	188.5	3.65	5.63366	23.2448
21				2.6169	65.6253	303.419	3.5946	4.24643	40.8454	2.736	7.66982	329.778	3.9524	1.48724	56.3021

## Sheet: Mean VF Measurement Data
AR_DSPecs MS	Comb SAP VF MS
13.9321	16.7344
11.6116	9.33229
3.76833	4.62946
9.88947	8.31786
4.10663	8.51771
3.24417	4.21964
4.3775	1.85179
1.4484	2.95982
10.0136	10.4277
11.0256	9.03125
3.02203	3.75417
2.06777	1.89479
8.55723	13.9896
7.62563	12.7854
4.27607	4.40179
3.49463	3.36458
3.24927	3.93125
4.6172	2.99271
11.8824	13.3571
7.4239	8.41146
4.9946	6.05625
MS: Mean Sensitivity
